# Supplementary material for: Treatment for radiographically active, sputum culture-negative pulmonary tuberculosis: A systematic review and meta-analysis
Source: PLoS One. 2023 Nov 16;18(11):e0293535. doi: 10.1371/journal.pone.0293535 (PMC10653609; doi:10.1371/journal.pone.0293535)
Supplement: S2 File — (XLSX) [file pone.0293535.s002.xlsx]

## Sheet: Methods
Trial Details	Cowie	Aneja 1979	Hong Kong Chest Service 0,2,3,12m (5 papers)	Norregaard	Pamra	Anastasatu - cohort 1 (no treatment)	Anastasatu (preventive therapy)	Teo 2002	HONG KONG 2	Scotland	IUAT	Fromodt Moller	Ohmori	Turkova (SHINE)	Horwitz
Year Published	1985	1979	1979, 1979, 1981, 1984, 1985	1990	1971	1985	1985	2002	1989	1958, 1963	1982	1965	2002	2022	1966
Title	Two papers: Diagnosis of sputum smear- and sputum culture-negative pulmonary TB & Ultra short course chemotherapy for culture-negative pulmonary TB - a qualified success.	Controlled study of the effect of specific treatment on bacteriological status of 'suspect cases'	5 papers: 1. Sputum-smear-negative pulmonary TB. Comtrolled trial of 3 month and 2 months regimens of chemotherapy. First Report 2. Hong Kong Chest Service/Tuberculosis Research Centre Madras/British Medical Research Council Study of three-month and two-month regimens for smear-negative pulmonary tuberculosis: results up to two years. 3. A Controlled Trial of 2-Month, a-Month, and 12-Month Regime…	Abacillary pumlnoary tuberculosis	Effects of Chemoprophylaxis on Minimal Pulmonary Tuberculosis Lesions of Doubtful Activity	Controlled clinical trial on smear-negative, X-ray positive new cases, with the view to establishing if and how to treat them	Controlled clinical trial on smear-negative, X-ray positive new cases, with the view to establishing if and how to treat them	Four month chemotherapy in the treatment of smear-negative pulmonary TB: results at 30 to 60 months	A controlled trial of 3-month, 4-month, and 6-month regimens of chemotherapy for sputum-smear-negative pulmonary tuberculosis. Results at 5 years. Hong Kong Chest Service/Tuberculosis Research Centre, Madras/British Medical Research Council & Chan paper	1. A Controlled Trial of Chemotherapy in Pulmonary Tuberculosis of Doubtful Activity (Anon, 1958) 2. A Controlled Trial of Chemotherapy in Pulmonary TB of doubtful activity: five year follow-up (Clayson, 1963)	Efficacy of various durations of isoniazid preventive therapy for tuberculosis: five years of follow-up in the IUAT trial	Results of treatment of non-bacillary Tuberculosis in a domicilliay treatment programme. A preliminary report	Preventive therapy in middle-aged and elderly persons selected from the population-based screening by mass miniature radiography	Shorter treamtent for non-sever tuberculosis in African and Indian children	Epidemiological basis of TB eradication. The isoniazid trial in Greenland
Trial register & ID	Not reported	Not reported	Not reported	Not reported	Not reported	Not reported	Not reported	Not reported	Not reported	Not reported	Not reported	Not reported	Not reported	ISRCTN 63579542	Not reported
Study type	RCT	RCT	RCT	RCT	RCT	Prospective cohort study	Prospective cohort study	RCT	RCT	RCT	RCT	RCT	RCT	RCT	RCT
Blinding (Y / N)	N	Y	N	N	Not reported	N	N	Partially Y	N	Partially Y	Y	Partially Y	N	N	Y
...If blinding: details	n/a	Double blind, placebo controlled trial	n/a	n/a	n/a	n/a	n/a	Radiologists and phsician making assessment and diagnosis of relapse were blinded to intervention	n/a	CXR readers blinded to treatment arms	Only central co-ordinating office and statistical office knew which ID numbers were assigned to which treatment. At 12 weeks duration became apparent.	Not clearly stated - placebo	n/a	radiology blinded	Double blind
Year recruitment started	1979-06-01	1975-06-01	Not reported	1978	1958	Not reported	Not reported	1990	1978	1955	Not reported	Not clearly reported ~ 1962	1998	2016	1956
Year recruitment complete	1981-05-01	1976-11-01	Not reported	1985	1963	Not reported	Not reported	1996	1982	Not reported	Not reported	Not reported	1998	2018	1957
Country(s)	South Africa	India (Bangalore)	Hong Kong	Denmark	India	Romania	Romania	Singapore	Hong Kong	Scotland	Czechoslovakia, Finland, DDR, Hungary, Poland, Romania, Yugoslavia	India	Japan	Uganda, Zambia, South Africa, India	Greenland
TB incidence?	Not reported	Not reported	Not reported	12/100,000	Not reported	Not reported	Not reported	Not reported	Not reported	Not reported	Not reported	Not reported	31 / 100 000 (2000)		0.02
No. of sites	1	1	Not reported	1	1	10 districts - number of sites not reported	10 districts - number of sites not reported	1	Not reported	Not reported	115 dispensaries	6 towns	2		76 villages Missigut District general hospitals Gothab hospital
Inclusion Criteria	.	.	.	.	.	.	.	.	.	.	.	.	.	.	.
Inclusion Critera (1)	new or enlarging apical lung lesions persistent over 2m	Abnormal shadow on photofluorogram read as ptb	15-75 years	X-Ray shadows consistent with active ptb	Presumably tuberculous pulmonary lesions on X-Ray	Smear negative PTB	Smear negative PTB	Respiratory sumptoms	Radiologically active PTB	Radiograph abnormality considered to be TB	Tuberculin posititve >6mm	X-ray lesions consistent with pulnomary TB	Aged 50-79	<16yo	All people living in chosen villages
Inclusion Criteria (2)	tuberculin (5TU) >9mm at 72 hours (positive)	1x negative sputum smear	Radiographically active PTB	smear negative sputum	Radiologic stability of these lesions during period of observation (3m-3y)	Pulmonary lesions - minimal (<10cm) or moderate (>10cm) suggestive of TB	Pulmonary lesions - minimal (<10cm) or moderate (>10cm) suggestive of TB	Abnormal CXR compatible with a diagnosis of PTB	15-75	Physician prepared to observe the patinet without making changes to his customary mode of life	Fibrotic lung lesions on chest radiograph that had been stable for 12/12 Fibrotic lesions = well delineated radiographic lesions of probably tuberculous origin	Smear negative	CXR: fibrous lesion compatible with healed TB stable for 1 year	Symptomatic	> 15 years old
Inclusion Criteria (3)	sputum smear negative (3)	>12 years of age	Untreated		Smear & culture negative on at least 2 sputum samples during period of observation			Negative sputum smear on 4 seperate occasions	Not previously treated	Not known to clinic for >3m			3 negative sputum culture	smear negative TB
Inclusion Criteria (4)	sputum culture negative cultures (2)	no anti-TB chemo (or <2 weeks of chemotherapy)	Smear negative on 5x sputum smears		Asymptomatic				Negative sputum smear x4	> 15 years			Normal liver function tests	"due to start on treatment"
Inclusion Criteria (5)		Fit to attend OPD								European			.	Non-severe (<1lobe)
Exclusion Criteria (1)			Inactive lesions (fibrotic)		Previous TB treatment	Not stated	Not stated	Positive cultures at baseline	Fibrotic or inactive TB changes	Smear or culture pos for TB	Lesions limited to solitary calcifications or thickening of apical or diaphragmatic pleura	Calcified lesions	Previous TB treatment	Miliary TB	Those living in most remote villages
Exclusion Criteria (2)					TB lesion in any other organ			Recent or past history of treatment for PTB		Cavitation on ordinary PA radiograph	Previous treatment with anti-tuberculous drugs	Taking active TB treatment	Severe liver dysfunction	No complex pleural effusion	Active TB
Exclusion Criteria (3)					Diabetes			Mental disorder, alcohol or drug use		Disease obviously due to primary infection	Previous record of positive bacteriological findings		Severe "disease"	DR-TB (or contact with)	Other medical reason
Exclusion Criteria (4)					Non-tuberculous disease			Pregnancy		Co-existing EPTB	Culture positive for Mtb or M bovis		.		Not examined
Exclusion Criteria (5)										Pregnancy, recent parturition			.
Exclusion Criteria (6)										Diabetes			.
Time (months) radiographically monitored prior to study entry (criteria)	2023-12-02	Not reported	Not reported	0	3/12 to 3yrs	Not reported	Not reported	Not reported	Not reported	Less than 3m. No specific pre-monitoring time	2023-12-12	Not reported	1 year		0
Study Arms	.	.	.	.	.	.	.	.	.	.	.	.	.	.	.
Control	No treatment	Placebo (calcium gluconate + dye)	Selective chemotherapy (only started if culture pos or if there is clinical / radiological deterioration) 3SPH (7/7) / 9S2H2	No treatment	Placebo (calcium lactate)	Selective chemotherapy	None	No control	None	No treatment	Placebo 3; 6; 12 (months)	Placebo (calcium lactate)	Observation	2HRZ(E)/2HR	9 Placebo (0.1mg H)
Intervention 1	3HRZE	12H/TH	2SHRZ (7/7)	3RHE + 6HE	12H		3HSE2	2HRZ/2HR	3SHRZ (7/7)	PAS + H for 6m minimum (mean 10.5/12)	3H	3H or 3HPas	6H	2HRZ(E)/4HR	9H
Dose	R[600mg], H[300mg], Z[2g], E[900mg] 7/7	H [300mg], TH [150mg], 7/7	Streptomycin 0.75g (daily), 1g (twice weekly) Isoniazid 300mg (daily), 15mg/kg (twice weekly) Rifampicin 450mg Pyrazinamide 1.5g (2g if >50kg) PAS 10g	Not stated	3-4mg/kg/day		Not stated	H 300mg R 450mg or 600mg Z 1.5g or 2g Higher dose for weight >50kg Continuation phase Int 1: as above Int 2: H 15mg/kg, R 600mg	Streptomycin 0.75g IM (daily/3*weekly) Isoniazid 300mg (daily), 15mg/kg (3*weekly) Rifampin 450-600mg (daily, ><50kg), 600mg (3*weekly) Pyrazinamide 1.5-2g (daily, ><50kg), 2-2.5g (3*weekly)	5g PAS BD + 100mg H BD	300mg OD (INH)	Not stated	300mg INH	.	Intermittent dosing: 3m 200mg daily / 6-7mg/kg daily 3m off 3m 200mg daily / 6-7mg/kg daily
Intervention 2			3SHRZ (7/7)				3HSZ2	2HRZ/2H3R3	3SHRZ (3/7)		6H	H or HPas for 6/12	.	.
Intervention 3			3SPH (7/7) / 9S2H2 (or exceptionally PH daily)				3RHSZ2		4SHRZ (3/7)		12H	H or HPas for 12/12	.	.
Methodology / Results: Enrolement	.	.	.	.	.	.	.	.	.	.	.	.	.	.	.
Planned sample size (if calculated)	Not calculated	Not calculated	Not calculated	Not calculated	Not calculated	Not calculated	Not calculated	Not calculated	Not reported	Not reported	Not reported	Not calculated	.		Not calculated
Screened	Not reported	4160	Not reported	72	Not reported	960	960	322	2020	Not reported	28000	Not reported	13219		23020
Excluded after screening	Not reported	3703	Not reported		Not reported			8 withdrew	61 for 'reasons arising on admission'	Not reported	170	Not reported	loads		14939
Randomized	402	457	1212	72	424	160	474	314	1959	219	27830	468	29	1204	?8081
Excluded after randomisation	Not reported	244	557	22	107	n/a		113	841	30	Not reported	119	0
- excluded due to positive culture (of those excluded after randomisation)	Not reported	144	364	22	22	17	213	113	592	22	Not reported	32	n/a		Not reported
- excluded: other details of interest	Not reported	100 - XR not PTB	9 - for reasons arising on admission 184 - for reasons encountered over 60m (incl tx interrupted/ chnaged due to toxicity, eft country, defaulted, non tb death, misc)	0	47 - lost to f/u in first year, or stopped treatment (21 in control group and 26 in treatment group) 38 - completed treatment <80% in Tx group (28 took <80% in control group but these were not excluded)		326 - not yet reached 24m f/u	322 eligible, 8 dropped out pre randomisation 113 culture pos were excluded post randomisation	249 - 223 who missed either 21/7 of 3m tx, 28/7 of 4m tx or 42/7 of 6m tx. Of these 119 were due to adverse reactions and 104 due to default.	8: 1 erroneously missed initial smear pos, 2 other diagnoses found, 3 not traceable, 1 pre trial period >3m, 1 non tuberculous	Not reported	119/468 randomised were not given tx: 38 - refused 18 - repeatedly absent 15 - left towns 6 - died 4 - already on TB treatment 1 - sick 1 - on streptomycin 4 - smear pos but found to be ntm	.		2030 - living in remote villages 9342 - <15 2597 - diagnosis of TB 25 - other medical reason 945 - not examined
Included in analysis	402	213	655	50	317	143	261	201	1118	189	27830	349	29	679	8081
Notes on randomization/screening	additional 100 allocated due to ethics of witholding treatment in other arm)			after exclusion of culture pos cases	107 excluded after randomisation (i.e. 424-107)		634 - 230 cult pos = 404	not yet reached 24m follow up period				468 randomised but 119 excluded - 349
Allocated: Control	152	110	181	28	214	143			n/a	111	6990	118	15		3907
Allocated: Intervention 1	250	103	175	22	210		68	99	389 3SHRZ7	108	6956	115	14		4174
Allocated: Intervention 2			168				60	102	370 3SHRZ3		6965	113
Allocated: Intervention 3			167				76		359 4SHRZ3		6919	122
DOT (y/n)	Not reported	N	Y	N	N	N	N	Y	Y	N	N	N	Unknown to us	N	N
Participant: Demographics (denominator)	402	213	691	50	317	143	204	314	1118	189	27830	349	.	679	8081
Study Setting: Description	Active screening: Black male goldmine employees in Orange Free State 6 monthly TB screen with CXR	Residents of Bangalore City Municipal Corporation area who presented to TWTDTC with symptoms	Referred to Hong Kong Chest Service with radiographically active pulmonary tuberculosis Chinese patients	Hospital TB ward	Mass screening: Most participants were from Civil Secreteriat or Police as were deemed more likely yo comply. Study run by New Delhi TB Centre.	Admitted to hospital - nil other details provided.	Admitted to hospital - nil other details provided.	Most patients referred (?to Dept of TB control) from private clinics or primary care clinics after failure to improve following a course of antibiotics	Hong Kong chest clinics - symptomatic presenters to chest clinic	Mass miniature radiographs	Lifetime annual surveillance	Community X-ray survey	Substudy of MMR (mass miniature radigraphy)		Mass TB campaign (91% of population) - free annual examinations aboard the sailing chest clinic - Missigut + follow up in district hospitals
Study Setting: Category (active / passive / mix)	Active	Passive	Passive - 'great majority of whom had presented with symptoms'	Passive	Active	Not stated	Not stated	Passive	Passive	Active	Active	Active	Active	94% (of whole cohort) had respiratory or mixed presentation	Active
- active case finding (no)	402	0	Not reported	0	424	Not reported	Not reported	0	0	189	27830	349	All		8081
- passive case finding (no)	0	213	Not reported	50	0	Not reported	Not reported	314	1118	0	0	0	0		0
Age distribution (details)	Not reported	12 +	15-75	20+	15+	Not reported	Not reported	15+	15+	15+	20-64	15+	Not reported	see below	>15
Age distribution: range	Not reported	P group 12-24 = 15 25-44 = 60 45+ = 35 TH group 12-24 = 22 25-44 = 44 45+ = 37	15-24 = 300 25-34 = 168 35-44 = 88 45-54 = 86 ≥55 = 49	20-39 = 10 40-59 = 17 60-69 = 13 70+ = 10	15-24 = 39 25-34 = 122 25-44 = 103 >45 = 53	Not reported	Not reported	15-34 - int 1: 95/ int 2 98 35-54 - 44/ 49 ≥55 - 19/ 9 nb - this includes the culture positive cases that were excluded	15-24 565 25-34 302 35-44 108 45-54 81 ≥ 55 62	15-20 n=21 21-30 n=47 31-40 n=44 40+ n=77	38% 55-65	15-34: M 65 / F 39 35-44: M 61 / F 15 45+: M 123 / F 46	Not reported	3.5 (1.5-7) = med (iqr) [data from whole cohort]	Not reported
Age: median or mean	Not reported	Not reported	Not reported	Median age group 40-59	Not reported	Not reported	Not reported	int 1 mean: 33.5 (15-64) Int 2 mean: 31.5 (15-55) nb - this includes the culture positive cases that were excluded	Not reported	Not reported	Median = 50y	Not reported	median = 66.3 years	3.5 median [data from whole cohort]	Not reported
Sex distribution (number male)	402	P = 64 TH = 67	509	44	277	Not stated	Not stated	int 1: 121 Int 2: 114 nb - this includes the culture positive cases that were excluded	724	110	14750	248	15 male, 14 female	338	Not reported
Participant symptoms (denominator)	.	213	691	50	317	.	.	314	1118	.	.	.	.	1204	.
Symptom screen used (any / WHO / other)	Not reported	Other	Not reported	Other	N/A	Not reported	Not reported	Other	Not reported	Not reported	Not reported	Other - history taken (no specific mention of symptoms)	None		Other - not stated but indicated
Zero symptoms @baseline (no)	Not reported	0	"great majority presented with symptoms"	8	317	Not reported	Not reported	0	0	Not reported	Not reported	Not reported	29	0	Not reported
Cough @baseline (no)	Not reported	cough: <2 weeks 2/213 2-7 weeks 87/213 8+ weeks 118/213 no cough 6/213	Not reported	33	0	Not reported	Not reported	Not reported	Not reported	Not reported	Not reported	Not reported	0		Not reported
Previous TB treatment (no)	Not reported	Not reported	0	Not reported	0	Not reported	Not reported	0	Not reported	Not reported	0	Not reported	14 (none of the included, as exclusion criteria)	Not reported (presumably none)	Not reported
FU Clinical review (details)	Month 0-36: 3/12ly Month 37-60: 6/12ly	Not reported	Month 0-12: 1/12ly Month 13-60: 3/12ly	Not reported	Not reported	Not reported	Not reported	Not reported	During treatment: 1/12ly Month 12-60: 6/12ly	Month 0-24: 3/12ly Month 25-60: 12/12ly	Month 0-1: 1/12ly Month 1-60: 12/12ly	Not reported	6 monthly	At all study visits	Annually and as needed
Radiology (denominator)	402	213	691	50	317	143	204	314	1118	189	27830	349	.	1204	8081
Radiographic technique	Chest X-Ray	Photofluorogram	PA Chest X-Ray	Chest X-Ray	Miniature film + large film at the start (although 70 did not get large (22 in Tx arm, 48 in control arm) Large film at end Miniature film for interim scans	X-Ray	X-Ray	X-Ray	PA chest radiograph	mass miniature	Chest X-ray (35x35cm)	Chest X-ray	mass miniature as screening; "proper" chest x-ray as well on inclusion	CXR	70mm photofluorgrams if suspicious lesion found went on to have CXR (roentogram)
Criteria for CXR description (national guidance ...)	Not reported	Not reported	Not reported	Not reported	Not reported	Not reported	Not reported	Not defined - read independently by 1x blinded radiologist	Not reported	Reporting by a cental panel	Not reported	Classifcation used by Fox and Sutherland 1956	Not report	"standardised approach"	Not reported
Procedure for CXR description	Not reported	Initial XR read by medical officer at the clinic, and by study readers, who then reviewed all the follow up XRs. Disagreement resolved by umpire.	Diagnosed at meetings of physicians from the Hong Kong Chest Service	"...conference by consultants"	Two experienced readers, a third if any disagreement	Not reported	Not reported	Calssified by extent: Minimal Moderate Far advanaced Cavitation	Regular routine meetings of HKCS physicians Blinded independent assessment in London Defined extent of disease (none, <5cm, 5-15, 15cm RUL, larger) Cavitation Activity of TB disease (probably active, doubtfully active, probably inactive, doubtfully tb, normal film)	Blinded reads by central panel. Extent of disease measured using transparent grid. Films for comparison read the same and were read by central panel on 2 independent occasions.	Central review by single reader in DDR	Films read by 2 independent readers Pre-treatment films re-examined by senior auther (blinded to treatment arm)	Not reported	2 independent experts centrally (blinded)	Read by ship's medical officer Re-read by chief of sanitorium in Godthab
Extent @baseline: Description	Not reported	Only reported for whole study group (n=457): PTB; lesions requiring observation; non-tubercular; normal (all medical officer reads were thought to be PTB (inclusion criteria))	None; <5cm; 5-15cm; 15cm to area of RUL; larger area	Unilateral + <1/3 lung; bilteral + <1/3 lung; cavitations or lesions >1/3 lung; progression during follow up	Unilateral vs bilateral (based on miniature film n = 317) AND Size (based on large film n=247): <5cm 5-9 >9	XR lesions: <10cm >10cm	XR lesions: <10cm >10cm	Minimal; Moderate; Far advanced	none; <5cm; 5-15cm; 15 rul; larger	1-10cm 11-20 21-30 31-40 40+	Compared with previous film to ensure no change Classified by size <2cm3 ≥2cm3 Extensive pleural thickening covering more that 1/3 of the lung	Parenchyma: Trivial or slight Limited Moderate Extensive or gross Cavitations: Nil Slight Moderate or extensive	as below		No lesion Calcified lesion Healed lesion Suspicious lesion
Extent @baseline: Number	Not reported	342;56;35;22;2	9, 113, 283, 274, 12	Control: 22; 4; 2; 9 Int 1: 19; 2; 1; 6	171; 59; 17	Unclear	Unclear	Int 1: Minimal - 143 Moderate - 15 Far advanced - 0 Int 2: Minimal - 144 Moderate - 12 Far advanced - 0 nb - this includes the culture positive cases that were excluded	none = 12 <5cm = 227 5-15cm = 453 15 rul = 401 larger = 25	1-10 n=68 11-20 n=65 21-30 n=26 31-40 n=15 40cm + n=15	18,646; 8349, 835	133, 112, 76, 28	Fibrosis in upper lung lobe		P: 2073 811 488 535 H: 2336 816 541 481
Bilateral changes @baseline (no)	Not reported	Not reported	Not reported	6	20	Not reported	Not reported	Not reported	Not reported	49	Not reported	28	No information		Not reported
Cavitation @baseline (no)	Not reported	38	7	3	Not reported	Not reported	Not reported	Int 1 - 4 Int 2 - 6 nb - this includes the culture positive cases that were excluded	12	N/A excluded	Not reported	84	No information		Not reported
Radiographically active TB @baseline (%) [see inclusion criteria]	Not reported	0.75	682	50	317	143	204	314	probably active = 980 doubtfully active = 79 probably inactive = 2 doubtfully tb = 45 normal film = 12	Not reported	0	349	0		1016 had suspicious lesion at baseline
FU CXR: (Freq, No)	Month 0-36: 3/12 ly Month 37-60: 6/12 ly	Month 0-6: 2/12ly Month 7-12: 3/12ly	Month 0-3: 1/12 ly Month 4-12: 3/12 ly Month 13-60: 6/12 ly	Month 0-3: 1/12ly Month 3-9: 2/12ly Month 9-36: 12/12	Month 0-12: 3/12ly Month 13-72: 6/12ly	Not reported	Not reported	Month 0-11: at baseline and either month 4 or 6 depending on treatment duration Month 12-60: 12/12ly	Month 0-12: 6/12 ly Month 12-60: 12/12 ly	Month 0-24: 3/12ly Month 25-60: 12/12ly + if deterioration suspected	Month 0-60: 12/12ly	Month 0-48: 3/12ly	Month 0-60: 6/12ly		Month 0-72: 12/12ly
Methods: Mycobacteriology	.	.	.	.	.	.	.	.	.	.	.	.	.	.	.
Microbiological technique	Sputum smear and culture	Sputum smear and culture	Sputum smear and culture	Sputum smear and culture (gastric lavage if not able to get sputum)	Sputum + laryngeal swab smear and culture - baseline Sputum or laryngeal swab culture - follow up	Sputum smear and culture	Sputum smear and culture	Sputum smear and culture	Sputum smear and culture	Sputum, gastric lavage or laryngeal swab for smear and culture	Sputum culture	Laryngeal swab and sputum smear and culture	Sputum culture; method not documented		Sputum smear and culture
Baseline sputum: no (smear/culture)	3 smear/ 2 culture	1	5	6	2	Not reported	Not reported	4	4	At least one	2 sputa for culture (48-96 hours apart)	Not reported	3 sputa for culture		0
FU sputum: (Freq, No)	If any progression of radiographic lesion or if clinical concern	Month 0-6: 2/12ly Month 7-12: 3/12ly 1x sample at each visit, 2x samples at month 12	Month 1-12: 1/12 ly Month 13-60: 3/12 ly	Month 0-3: 1/12ly Month 3-9: 2/12ly Month 9-36: 12/12	Month 0-12: 3/12ly Month 13-72: 6/12ly	Not stated Provided data for: Month 1, 3, 24	Not stated Provided data for: Month 1, 3, 24	Month 1-12: 1/12ly Month 13-30: 3/12ly Month 31-60: 6/12ly	Month 0-60: 1/12 ly	Month 0-24: 3/12ly Month 25-60: 12/12ly Or if signs of clinical or radiological deterioration	Month 0-60: 12/12ly	Month 0-48: 3/12ly	No information		Only in those with abnormal photofluograms or if clincial indication 3 sputa
Outcome Measures	.	.	.	.	.	.	.	.	.	.	.	.	.	.	.
Follow up time (intervention to final visit)	5 years	1 year	5 years	at least 3y	6 years	2 years	2 years	5 years	5 years	5 years	5 years	Up to Jan 1965 (~4 years) - not clearly stated. Mean = 2 years 3m	5 years	72 weeks (1.5 years)	6 years
Primary outcome measure (verbatim)	(not verbatim) diagnosis of active PTB	incidence of breakdown with bacillary disease or unequivocal radiographic progression during the study period	(not verbatim) Active PTB/ starting treatment for TB (diagnosed bacteriologically, radiographically and clinically)	culture positive tb during treatment or follow up	Deterioration based on diagnosis of TB (diagnosed bacteriologically or radiologically) over follow up period	Sputum-positive within 2 years of follow up	Sputum-positive within 2 years of follow up	"therapeuic efficacy assessed by treatment failure and relapse"	"effective (ness) of the described regimens"	"Breakdown" Not verbatim: radiological or bacteriological deterioration	Breakdown with TB disease	"Incidents of cases with bacillary tuberculosis observed during and after the treatment"	incidence of active TB; clinical / radiographic / bacti	"unfavrouable status" = failure/rx extension, drug changes due to failure) & LTFU & death (all cause)	TB case during 6 year follow up - basis of diagnosis not specified (not verbatim)
Primary outcome: clearly reported?	No	No	No	No	No	No	No	Yes	Yes	No	No	No	No	Yes	No
Primary outcome: time of assessment	5 years	1 year	5 years	3years	6 years	2 years	2 years	5 years	5 years	5 years	5 years	Not reported	5 years	72 weeks	6 years
Definition of relapse (Rx)	smear/culture positive or histological diagnosis (bronch or transbronchial biopsy) after treatment completion	Not reported	culture positive (>10 colonies) in 2 different months in a 3mo period [monthly FU] or 6mo period [3mo FU] culture positive (any no colonies) in 3 different months during a 6mo period single culture positive if immediately retreatment or default??? radiographic/clinical deterioration confirmed by independent HK assesor	Not reported	Not clearly stated	Not reported	Not reported	Clinical and radiological deterioration following therapy with or without bacteriological confirmation Bacteriological relapse = presence of positive sputum culture with 5+ colonies in at least 2 of 3 specimens over a 3m period Radiological response = i) no change. ii) <50% clearing of opacities. iii) >50% clearing. iv) complete clearing. v) deterioration	TB diagnosis after the end of chemotherapy - either bacteriological, radiological or clinical	Not reported	Not reported	Not reported		not reported	TB case (unclear how diagnosis made)
Definition of failure (Rx)	smear/culture positive or histological diagnosis (bronch or transbronchial biopsy) during treatment	Not clearly stated: bacteriologically confirmed diagnosis of PTB or unequivocal radiological progression	Not reported	culture positive tb during treatment or follow up	TB diagnosis based on: Only bacteriological Only radiologcal Both	Sputum-positive within 2 years follow up	Sputum-positive within 2 years follow up	Clinic and radiologic deterioration at 4 months of treatment	TB diagnosis during chemotherapy - either bacteriological, radiological or clinical	Not clearly stated	TB diagnosed (by culture) during chemotherapy or follow up period. Method of classification: confirmed TB case = 2+ positive cultures, irrespective of XR changes. = 1 culture plus XR progression possible TB case = 1 positive culture and no XR change and therapy started unlikely = 1 positive culture plus XR progression due to non TB + negative statement by physician = 1 positive culture, no XR cha…	Positive mycobacterial cultures during follow up period		not reported	TB case (unclear how diagnosis made)
Definition of failure (no Rx)	smear/culture positive or histological diagnosis (bronch or transbronchial biopsy) during follow up	Not clearly stated: bacteriologically confirmed diagnosis of PTB or unequivocal radiological progression	"indicaton to start treatment": one or a combination of the following factors: (1) one or more sputum cultures growing tubercle bacilli, whether from the initial sputum specimens or subsequently; (2) extension of the radiographic lesion; (3) clinical deterioration.	culture positive tb during follow up	TB diagnosis based on: Only bacteriological Only radiologcal Both	Sputum-positive within 2 years follow up	Sputum-positive within 2 years follow up	n/a	n/a	Not clearly stated	TB diagnosed (by culture) during follow up	Positive mycobacterial cultures during follow up period		n/a	TB case (unclear how diagnosis made)
Other outcomes	Not reported			Respiratory outcomes reported other than TB	1. Benefits of treating these persons with H 2. Influence of treatment on the occurrence of TB over next 5 yrs 3. Acceptibility and feasibility	Radiological deterioration consistent with TB Culture conversion at 3/12	Radiological deterioration consistent with TB Culture conversion at 3/12	Intermin outcome as above, other resp diagnoses	Lost to follow up, transfer out, death			Adherance		grade >=3 AE, ADE, bacterial infections, adherence, acceptability	Adherance
Other outcomes: time of assessment	Not reported			Some were followed up for 5 years		24/12 3/12	24/12 3/12	intermin outcome at 30m 60m	60m			Not reported		Presumably 72 weeks	During treatment
Safety outcomes	Not reported					Not stated	Not stated	SAE, death, AE (jaundice, rash, fever, headache)	Adverse reactions		Side effects: Hepatitis in 95 (0.5%) of 20 840 persons receiving isoniazid (2 died from 12H arm, 1 from 52H arm), and 7 (0.1I%) of 6990 persons receiving placebo.	Not reported		as above	Safety outcomes
Safety outcomes: time of assessment	Not reported					Not stated	Not stated	0-60m	60m		5 years	Not reported		presumably 72 weeks	6 years
Notes	The no treatment group was stopped early when it became clear how many progressed to active PTB Admitted to hospital for initial investigations		tested for urine INH "without warning" in SC group before Rx prescribed and after 2/3SHRZ finished some discrepancies in numbers/%, details taken from 60mo paper mostly	Need for numerous samples to confirm culture pos TB (6) Time since TB contact recorded		If patients became culture positive they were allocated 4RHSZ2, 6HSZ2 or 3HSE2/6HS2 Selective chemotherapy group selcted from group I - no treatment. Patients with X-ray lesion <10cm and no Epi risk. TREATMENT GROUPS selectyed from groups II & III X-Ray lesion >10cm, Epi risk + or X-Ray very suggestive of lesion activity OR those with X-Ray lesion >10cm: culture neg	If patients became culture positive they were allocated 4RHSZ2, 6HSZ2 or 3HSE2/6HS2 Selective chemotherapy group selcted from group I - no treatment. Patients with X-ray lesion <10cm and no Epi risk. TREATMENT GROUPS selectyed from groups II & III X-Ray lesion >10cm, Epi risk + or X-Ray very suggestive of lesion activity OR those with X-Ray lesion >10cm: culture neg	Were only able to f/u 70% of patients for 60m due to slow recruitment and had to stop study		Poor adherance mentioned in treatment group	Compliance: (80% of medication taken) 12H 87% 12P 91 24H 78 24P 82 52H 68 52P 69 Fibrotic patients under lifetime monitoring INH urine check 3 monthly	Large LTFU		127 (11%) HIV+	Probably more TB in placebo villages

## Sheet: Results
Trial Details	Cowie	Aneja 1979	Hong Kong Chest Service 0,2,3,12m (5 papers)	Norregaard	Pamra	Anastasatu - cohort 1 (no treatment)	Anastasatu (preventive therapy)	Teo 2002	HONG KONG 2	Scotland	IUAT	Fromodt Moller	Ohmori	Turkova (SHINE)	Horwitz
Year Published	1985	1979	1979, 1979, 1981, 1984, 1985	1990	1971	1985	1985	2002	1989	1958, 1963	1982	1965	2002	2022	1966
Title	Two papers: Diagnosis of sputum smear- and sputum culture-negative pulmonary TB & Ultra short course chemotherapy for culture-negative pulmonary TB - a qualified success.	Controlled study of the effect of specific treatment on bacteriological status of 'suspect cases'	5 papers: 1. Sputum-smear-negative pulmonary TB. Comtrolled trial of 3 month and 2 months regimens of chemotherapy. First Report 2. Hong Kong Chest Service/Tuberculosis Research Centre Madras/British Medical Research Council Study of three-month and two-month regimens for smear-negative pulmonary tuberculosis: results up to two years. 3. A Controlled Trial of 2-Month, a-Month, and 12-Month Regime…	Abacillary pumlnoary tuberculosis	Effects of Chemoprophylaxis on Minimal Pulmonary Tuberculosis Lesions of Doubtful Activity	Controlled clinical trial on smear-negative, X-ray positive new cases, with the view to establishing if and how to treat them	Controlled clinical trial on smear-negative, X-ray positive new cases, with the view to establishing if and how to treat them	Four month chemotherapy in the treatment of smear-negative pulmonary TB: results at 30 to 60 months	A controlled trial of 3-month, 4-month, and 6-month regimens of chemotherapy for sputum-smear-negative pulmonary tuberculosis. Results at 5 years. Hong Kong Chest Service/Tuberculosis Research Centre, Madras/British Medical Research Council & Chan paper	1. A Controlled Trial of Chemotherapy in Pulmonary Tuberculosis of Doubtful Activity (Anon, 1958) 2. A Controlled Trial of Chemotherapy in Pulmonary TB of doubtful activity: five year follow-up (Clayson, 1963)	Efficacy of various durations of isoniazid preventive therapy for tuberculosis: five years of follow-up in the IUAT trial	Results of treatment of non-bacillary Tuberculosis in a domicilliay treatment programme. A preliminary report	Preventive therapy in middle-aged and elderly persons selected from the population-based screening by mass miniature radiography	Shorter treamtent for non-sever tuberculosis in African and Indian children	Epidemiological basis of TB eradication. The isoniazid trial in Greenland
Trial register & ID	Not reported	Not reported	Not reported	Not reported	Not reported	Not reported	Not reported	Not reported	Not reported	Not reported	Not reported	Not reported	Not reported	ISRCTN 63579542	Not reported
Study type	RCT	RCT	RCT	RCT	RCT	Prospective cohort study	Prospective cohort study	RCT	RCT	RCT	RCT	RCT	RCT	RCT	RCT
Blinding (Y / N)	N	Y	N	N	Not reported	N	N	Partially Y	N	Partially Y	Y	Partially Y	N	N	Y
...If blinding: details	n/a	Double blind, placebo controlled trial	n/a	n/a	n/a	n/a	n/a	Radiologists and phsician making assessment and diagnosis of relapse were blinded to intervention	n/a	CXR readers blinded to treatment arms	Only central co-ordinating office and statistical office knew which ID numbers were assigned to which treatment. At 12 weeks duration became apparent.	Not clearly stated - placebo	n/a	radiology blinded	Double blind
Year recruitment started	1979-06-01	1975-06-01	Not reported	1978	1958	Not reported	Not reported	1990	1978	1955	Not reported	Not clearly reported ~ 1962	1998	2016	1956
Year recruitment complete	1981-05-01	1976-11-01	Not reported	1985	1963	Not reported	Not reported	1996	1982	Not reported	Not reported	Not reported	1998	2018	1957
Country(s)	South Africa	India (Bangalore)	Hong Kong	Denmark	India	Romania	Romania	Singapore	Hong Kong	Scotland	Czechoslovakia, Finland, DDR, Hungary, Poland, Romania, Yugoslavia	India	Japan	Uganda, Zambia, South Africa, India	Greenland
TB incidence?	Not reported	Not reported	Not reported	12/100,000	Not reported	Not reported	Not reported	Not reported	Not reported	Not reported	Not reported	Not reported	31 / 100 000 (2000)		0.02
No. of sites	1	1	Not reported	1	1	10 districts - number of sites not reported	10 districts - number of sites not reported	1	Not reported	Not reported	115 dispensaries	6 towns	2		76 villages Missigut District general hospitals Gothab hospital
Inclusion Criteria	.	.	.	.	.	.	.	.	.	.	.	.	.	.	.
Inclusion Critera (1)	new or enlarging apical lung lesions persistent over 2m	Abnormal shadow on photofluorogram read as ptb	15-75 years	X-Ray shadows consistent with active ptb	Presumably tuberculous pulmonary lesions on X-Ray	Smear negative PTB	Smear negative PTB	Respiratory sumptoms	Radiologically active PTB	Radiograph abnormality considered to be TB	Tuberculin posititve >6mm	X-ray lesions consistent with pulnomary TB	Aged 50-79	<16yo	All people living in chosen villages
Inclusion Criteria (2)	tuberculin (5TU) >9mm at 72 hours (positive)	1x negative sputum smear	Radiographically active PTB	smear negative sputum	Radiologic stability of these lesions during period of observation (3m-3y)	Pulmonary lesions - minimal (<10cm) or moderate (>10cm) suggestive of TB	Pulmonary lesions - minimal (<10cm) or moderate (>10cm) suggestive of TB	Abnormal CXR compatible with a diagnosis of PTB	15-75	Physician prepared to observe the patinet without making changes to his customary mode of life	Fibrotic lung lesions on chest radiograph that had been stable for 12/12 Fibrotic lesions = well delineated radiographic lesions of probably tuberculous origin	Smear negative	CXR: fibrous lesion compatible with healed TB stable for 1 year	Symptomatic	> 15 years old
Inclusion Criteria (3)	sputum smear negative (3)	>12 years of age	Untreated		Smear & culture negative on at least 2 sputum samples during period of observation			Negative sputum smear on 4 seperate occasions	Not previously treated	Not known to clinic for >3m			3 negative sputum culture	smear negative TB
Inclusion Criteria (4)	sputum culture negative cultures (2)	no anti-TB chemo (or <2 weeks of chemotherapy)	Smear negative on 5x sputum smears		Asymptomatic				Negative sputum smear x4	> 15 years			Normal liver function tests	"due to start on treatment"
Inclusion Criteria (5)		Fit to attend OPD								European			.	Non-severe (<1lobe)
Exclusion Criteria (1)			Inactive lesions (fibrotic)		Previous TB treatment	Not stated	Not stated	Positive cultures at baseline	Fibrotic or inactive TB changes	Smear or culture pos for TB	Lesions limited to solitary calcifications or thickening of apical or diaphragmatic pleura	Calcified lesions	Previous TB treatment	Miliary TB	Those living in most remote villages
Exclusion Criteria (2)					TB lesion in any other organ			Recent or past history of treatment for PTB		Cavitation on ordinary PA radiograph	Previous treatment with anti-tuberculous drugs	Taking active TB treatment	Severe liver dysfunction	No complex pleural effusion	Active TB
Exclusion Criteria (3)					Diabetes			Mental disorder, alcohol or drug use		Disease obviously due to primary infection	Previous record of positive bacteriological findings		Severe "disease"	DR-TB (or contact with)	Other medical reason
Exclusion Criteria (4)					Non-tuberculous disease			Pregnancy		Co-existing EPTB	Culture positive for Mtb or M bovis		.		Not examined
Exclusion Criteria (5)										Pregnancy, recent parturition			.
Exclusion Criteria (6)										Diabetes			.
Time (months) radiographically monitored prior to study entry (criteria)	2023-12-02	Not reported	Not reported	0	3/12 to 3yrs	Not reported	Not reported	Not reported	Not reported	Less than 3m. No specific pre-monitoring time	2023-12-12	Not reported	1 year		0
Study Arms	.	.	.	.	.	.	.	.	.	.	.	.	.	.	.
Control	No treatment	Placebo (calcium gluconate + dye)	Selective chemotherapy (only started if culture pos or if there is clinical / radiological deterioration) 3SPH (7/7) / 9S2H2	No treatment	Placebo (calcium lactate)	Selective chemotherapy	None	No control	None	No treatment	Placebo 3; 6; 12 (months)	Placebo (calcium lactate)	Observation	2HRZ(E)/2HR	9 Placebo (0.1mg H)
Intervention 1	3HRZE	12H/TH	2SHRZ (7/7)	3RHE + 6HE	12H		3HSE2	2HRZ/2HR	3SHRZ (7/7)	PAS + H for 6m minimum (mean 10.5/12)	3H	3H or 3HPas	6H	2HRZ(E)/4HR	9H
Dose	R[600mg], H[300mg], Z[2g], E[900mg] 7/7	H [300mg], TH [150mg], 7/7	Streptomycin 0.75g (daily), 1g (twice weekly) Isoniazid 300mg (daily), 15mg/kg (twice weekly) Rifampicin 450mg Pyrazinamide 1.5g (2g if >50kg) PAS 10g	Not stated	3-4mg/kg/day		Not stated	H 300mg R 450mg or 600mg Z 1.5g or 2g Higher dose for weight >50kg Continuation phase Int 1: as above Int 2: H 15mg/kg, R 600mg	Streptomycin 0.75g IM (daily/3*weekly) Isoniazid 300mg (daily), 15mg/kg (3*weekly) Rifampin 450-600mg (daily, ><50kg), 600mg (3*weekly) Pyrazinamide 1.5-2g (daily, ><50kg), 2-2.5g (3*weekly)	5g PAS BD + 100mg H BD	300mg OD (INH)	Not stated	300mg INH	.	Intermittent dosing: 3m 200mg daily / 6-7mg/kg daily 3m off 3m 200mg daily / 6-7mg/kg daily
Intervention 2			3SHRZ (7/7)				3HSZ2	2HRZ/2H3R3	3SHRZ (3/7)		6H	H or HPas for 6/12	.	.
Intervention 3			3SPH (7/7) / 9S2H2 (or exceptionally PH daily)				3RHSZ2		4SHRZ (3/7)		12H	H or HPas for 12/12	.	.
Methodology / Results: Enrolement	.	.	.	.	.	.	.	.	.	.	.	.	.	.	.
Planned sample size (if calculated)	Not calculated	Not calculated	Not calculated	Not calculated	Not calculated	Not calculated	Not calculated	Not calculated	Not reported	Not reported	Not reported	Not calculated	.		Not calculated
Screened	Not reported	4160	Not reported	72	Not reported	960	960	322	2020	Not reported	28000	Not reported	13219		23020
Excluded after screening	Not reported	3703	Not reported		Not reported			8 withdrew	61 for 'reasons arising on admission'	Not reported	170	Not reported	loads		14939
Randomized	402	457	1212	72	424	160	474	314	1959	219	27830	468	29	1204	?8081
Excluded after randomisation	Not reported	244	557	22	107	n/a		113	841	30	Not reported	119	0
- excluded due to positive culture (of those excluded after randomisation)	Not reported	144	364	22	22	17	213	113	592	22	Not reported	32	n/a		Not reported
- excluded: other details of interest	Not reported	100 - XR not PTB	9 - for reasons arising on admission 184 - for reasons encountered over 60m (incl tx interrupted/ chnaged due to toxicity, eft country, defaulted, non tb death, misc)	0	47 - lost to f/u in first year, or stopped treatment (21 in control group and 26 in treatment group) 38 - completed treatment <80% in Tx group (28 took <80% in control group but these were not excluded)		326 - not yet reached 24m f/u	322 eligible, 8 dropped out pre randomisation 113 culture pos were excluded post randomisation	249 - 223 who missed either 21/7 of 3m tx, 28/7 of 4m tx or 42/7 of 6m tx. Of these 119 were due to adverse reactions and 104 due to default.	8: 1 erroneously missed initial smear pos, 2 other diagnoses found, 3 not traceable, 1 pre trial period >3m, 1 non tuberculous	Not reported	119/468 randomised were not given tx: 38 - refused 18 - repeatedly absent 15 - left towns 6 - died 4 - already on TB treatment 1 - sick 1 - on streptomycin 4 - smear pos but found to be ntm	.		2030 - living in remote villages 9342 - <15 2597 - diagnosis of TB 25 - other medical reason 945 - not examined
Included in analysis	402	213	655	50	317	143	261	201	1118	189	27830	349	29	679	8081
Notes on randomization/screening	additional 100 allocated due to ethics of witholding treatment in other arm)			after exclusion of culture pos cases	107 excluded after randomisation (i.e. 424-107)		634 - 230 cult pos = 404	not yet reached 24m follow up period				468 randomised but 119 excluded - 349
Allocated: Control	152	110	181	28	214	143			n/a	111	6990	118	15		3907
Allocated: Intervention 1	250	103	175	22	210		68	99	389 3SHRZ7	108	6956	115	14		4174
Allocated: Intervention 2			168				60	102	370 3SHRZ3		6965	113
Allocated: Intervention 3			167				76		359 4SHRZ3		6919	122
DOT (y/n)	Not reported	N	Y	N	N	N	N	Y	Y	N	N	N	Unknown to us	N	N
Participant: Demographics (denominator)	402	213	691	50	317	143	204	314	1118	189	27830	349	.	679	8081
Study Setting: Description	Active screening: Black male goldmine employees in Orange Free State 6 monthly TB screen with CXR	Residents of Bangalore City Municipal Corporation area who presented to TWTDTC with symptoms	Referred to Hong Kong Chest Service with radiographically active pulmonary tuberculosis Chinese patients	Hospital TB ward	Mass screening: Most participants were from Civil Secreteriat or Police as were deemed more likely yo comply. Study run by New Delhi TB Centre.	Admitted to hospital - nil other details provided.	Admitted to hospital - nil other details provided.	Most patients referred (?to Dept of TB control) from private clinics or primary care clinics after failure to improve following a course of antibiotics	Hong Kong chest clinics - symptomatic presenters to chest clinic	Mass miniature radiographs	Lifetime annual surveillance	Community X-ray survey	Substudy of MMR (mass miniature radigraphy)		Mass TB campaign (91% of population) - free annual examinations aboard the sailing chest clinic - Missigut + follow up in district hospitals
Study Setting: Category (active / passive / mix)	Active	Passive	Passive - 'great majority of whom had presented with symptoms'	Passive	Active	Not stated	Not stated	Passive	Passive	Active	Active	Active	Active	94% (of whole cohort) had respiratory or mixed presentation	Active
- active case finding (no)	402	0	Not reported	0	424	Not reported	Not reported	0	0	189	27830	349	All		8081
- passive case finding (no)	0	213	Not reported	50	0	Not reported	Not reported	314	1118	0	0	0	0		0
Age distribution (details)	Not reported	12 +	15-75	20+	15+	Not reported	Not reported	15+	15+	15+	20-64	15+	Not reported	see below	>15
Age distribution: range	Not reported	P group 12-24 = 15 25-44 = 60 45+ = 35 TH group 12-24 = 22 25-44 = 44 45+ = 37	15-24 = 300 25-34 = 168 35-44 = 88 45-54 = 86 ≥55 = 49	20-39 = 10 40-59 = 17 60-69 = 13 70+ = 10	15-24 = 39 25-34 = 122 25-44 = 103 >45 = 53	Not reported	Not reported	15-34 - int 1: 95/ int 2 98 35-54 - 44/ 49 ≥55 - 19/ 9 nb - this includes the culture positive cases that were excluded	15-24 565 25-34 302 35-44 108 45-54 81 ≥ 55 62	15-20 n=21 21-30 n=47 31-40 n=44 40+ n=77	38% 55-65	15-34: M 65 / F 39 35-44: M 61 / F 15 45+: M 123 / F 46	Not reported	3.5 (1.5-7) = med (iqr) [data from whole cohort]	Not reported
Age: median or mean	Not reported	Not reported	Not reported	Median age group 40-59	Not reported	Not reported	Not reported	int 1 mean: 33.5 (15-64) Int 2 mean: 31.5 (15-55) nb - this includes the culture positive cases that were excluded	Not reported	Not reported	Median = 50y	Not reported	median = 66.3 years	3.5 median [data from whole cohort]	Not reported
Sex distribution (number male)	402	P = 64 TH = 67	509	44	277	Not stated	Not stated	int 1: 121 Int 2: 114 nb - this includes the culture positive cases that were excluded	724	110	14750	248	15 male, 14 female	338	Not reported
Participant symptoms (denominator)	.	213	691	50	317	.	.	314	1118	.	.	.	.	1204	.
Symptom screen used (any / WHO / other)	Not reported	Other	Not reported	Other	N/A	Not reported	Not reported	Other	Not reported	Not reported	Not reported	Other - history taken (no specific mention of symptoms)	None		Other - not stated but indicated
Zero symptoms @baseline (no)	Not reported	0	"great majority presented with symptoms"	8	317	Not reported	Not reported	0	0	Not reported	Not reported	Not reported	29	0	Not reported
Cough @baseline (no)	Not reported	cough: <2 weeks 2/213 2-7 weeks 87/213 8+ weeks 118/213 no cough 6/213	Not reported	33	0	Not reported	Not reported	Not reported	Not reported	Not reported	Not reported	Not reported	0		Not reported
Previous TB treatment (no)	Not reported	Not reported	0	Not reported	0	Not reported	Not reported	0	Not reported	Not reported	0	Not reported	14 (none of the included, as exclusion criteria)	Not reported (presumably none)	Not reported
FU Clinical review (details)	Month 0-36: 3/12ly Month 37-60: 6/12ly	Not reported	Month 0-12: 1/12ly Month 13-60: 3/12ly	Not reported	Not reported	Not reported	Not reported	Not reported	During treatment: 1/12ly Month 12-60: 6/12ly	Month 0-24: 3/12ly Month 25-60: 12/12ly	Month 0-1: 1/12ly Month 1-60: 12/12ly	Not reported	6 monthly	At all study visits	Annually and as needed
Radiology (denominator)	402	213	691	50	317	143	204	314	1118	189	27830	349	.	1204	8081
Radiographic technique	Chest X-Ray	Photofluorogram	PA Chest X-Ray	Chest X-Ray	Miniature film + large film at the start (although 70 did not get large (22 in Tx arm, 48 in control arm) Large film at end Miniature film for interim scans	X-Ray	X-Ray	X-Ray	PA chest radiograph	mass miniature	Chest X-ray (35x35cm)	Chest X-ray	mass miniature as screening; "proper" chest x-ray as well on inclusion	CXR	70mm photofluorgrams if suspicious lesion found went on to have CXR (roentogram)
Criteria for CXR description (national guidance ...)	Not reported	Not reported	Not reported	Not reported	Not reported	Not reported	Not reported	Not defined - read independently by 1x blinded radiologist	Not reported	Reporting by a cental panel	Not reported	Classifcation used by Fox and Sutherland 1956	Not report	"standardised approach"	Not reported
Procedure for CXR description	Not reported	Initial XR read by medical officer at the clinic, and by study readers, who then reviewed all the follow up XRs. Disagreement resolved by umpire.	Diagnosed at meetings of physicians from the Hong Kong Chest Service	"...conference by consultants"	Two experienced readers, a third if any disagreement	Not reported	Not reported	Calssified by extent: Minimal Moderate Far advanaced Cavitation	Regular routine meetings of HKCS physicians Blinded independent assessment in London Defined extent of disease (none, <5cm, 5-15, 15cm RUL, larger) Cavitation Activity of TB disease (probably active, doubtfully active, probably inactive, doubtfully tb, normal film)	Blinded reads by central panel. Extent of disease measured using transparent grid. Films for comparison read the same and were read by central panel on 2 independent occasions.	Central review by single reader in DDR	Films read by 2 independent readers Pre-treatment films re-examined by senior auther (blinded to treatment arm)	Not reported	2 independent experts centrally (blinded)	Read by ship's medical officer Re-read by chief of sanitorium in Godthab
Extent @baseline: Description	Not reported	Only reported for whole study group (n=457): PTB; lesions requiring observation; non-tubercular; normal (all medical officer reads were thought to be PTB (inclusion criteria))	None; <5cm; 5-15cm; 15cm to area of RUL; larger area	Unilateral + <1/3 lung; bilteral + <1/3 lung; cavitations or lesions >1/3 lung; progression during follow up	Unilateral vs bilateral (based on miniature film n = 317) AND Size (based on large film n=247): <5cm 5-9 >9	XR lesions: <10cm >10cm	XR lesions: <10cm >10cm	Minimal; Moderate; Far advanced	none; <5cm; 5-15cm; 15 rul; larger	1-10cm 11-20 21-30 31-40 40+	Compared with previous film to ensure no change Classified by size <2cm3 ≥2cm3 Extensive pleural thickening covering more that 1/3 of the lung	Parenchyma: Trivial or slight Limited Moderate Extensive or gross Cavitations: Nil Slight Moderate or extensive	as below		No lesion Calcified lesion Healed lesion Suspicious lesion
Extent @baseline: Number	Not reported	342;56;35;22;2	9, 113, 283, 274, 12	Control: 22; 4; 2; 9 Int 1: 19; 2; 1; 6	171; 59; 17	Unclear	Unclear	Int 1: Minimal - 143 Moderate - 15 Far advanced - 0 Int 2: Minimal - 144 Moderate - 12 Far advanced - 0 nb - this includes the culture positive cases that were excluded	none = 12 <5cm = 227 5-15cm = 453 15 rul = 401 larger = 25	1-10 n=68 11-20 n=65 21-30 n=26 31-40 n=15 40cm + n=15	18,646; 8349, 835	133, 112, 76, 28	Fibrosis in upper lung lobe		P: 2073 811 488 535 H: 2336 816 541 481
Bilateral changes @baseline (no)	Not reported	Not reported	Not reported	6	20	Not reported	Not reported	Not reported	Not reported	49	Not reported	28	No information		Not reported
Cavitation @baseline (no)	Not reported	38	7	3	Not reported	Not reported	Not reported	Int 1 - 4 Int 2 - 6 nb - this includes the culture positive cases that were excluded	12	N/A excluded	Not reported	84	No information		Not reported
Radiographically active TB @baseline (%) [see inclusion criteria]	Not reported	0.75	682	50	317	143	204	314	probably active = 980 doubtfully active = 79 probably inactive = 2 doubtfully tb = 45 normal film = 12	Not reported	0	349	0		1016 had suspicious lesion at baseline
FU CXR: (Freq, No)	Month 0-36: 3/12 ly Month 37-60: 6/12 ly	Month 0-6: 2/12ly Month 7-12: 3/12ly	Month 0-3: 1/12 ly Month 4-12: 3/12 ly Month 13-60: 6/12 ly	Month 0-3: 1/12ly Month 3-9: 2/12ly Month 9-36: 12/12	Month 0-12: 3/12ly Month 13-72: 6/12ly	Not reported	Not reported	Month 0-11: at baseline and either month 4 or 6 depending on treatment duration Month 12-60: 12/12ly	Month 0-12: 6/12 ly Month 12-60: 12/12 ly	Month 0-24: 3/12ly Month 25-60: 12/12ly + if deterioration suspected	Month 0-60: 12/12ly	Month 0-48: 3/12ly	Month 0-60: 6/12ly		Month 0-72: 12/12ly
Methods: Mycobacteriology	.	.	.	.	.	.	.	.	.	.	.	.	.	.	.
Microbiological technique	Sputum smear and culture	Sputum smear and culture	Sputum smear and culture	Sputum smear and culture (gastric lavage if not able to get sputum)	Sputum + laryngeal swab smear and culture - baseline Sputum or laryngeal swab culture - follow up	Sputum smear and culture	Sputum smear and culture	Sputum smear and culture	Sputum smear and culture	Sputum, gastric lavage or laryngeal swab for smear and culture	Sputum culture	Laryngeal swab and sputum smear and culture	Sputum culture; method not documented		Sputum smear and culture
Baseline sputum: no (smear/culture)	3 smear/ 2 culture	1	5	6	2	Not reported	Not reported	4	4	At least one	2 sputa for culture (48-96 hours apart)	Not reported	3 sputa for culture		0
FU sputum: (Freq, No)	If any progression of radiographic lesion or if clinical concern	Month 0-6: 2/12ly Month 7-12: 3/12ly 1x sample at each visit, 2x samples at month 12	Month 1-12: 1/12 ly Month 13-60: 3/12 ly	Month 0-3: 1/12ly Month 3-9: 2/12ly Month 9-36: 12/12	Month 0-12: 3/12ly Month 13-72: 6/12ly	Not stated Provided data for: Month 1, 3, 24	Not stated Provided data for: Month 1, 3, 24	Month 1-12: 1/12ly Month 13-30: 3/12ly Month 31-60: 6/12ly	Month 0-60: 1/12 ly	Month 0-24: 3/12ly Month 25-60: 12/12ly Or if signs of clinical or radiological deterioration	Month 0-60: 12/12ly	Month 0-48: 3/12ly	No information		Only in those with abnormal photofluograms or if clincial indication 3 sputa
Outcome Measures	.	.	.	.	.	.	.	.	.	.	.	.	.	.	.
Follow up time (intervention to final visit)	5 years	1 year	5 years	at least 3y	6 years	2 years	2 years	5 years	5 years	5 years	5 years	Up to Jan 1965 (~4 years) - not clearly stated. Mean = 2 years 3m	5 years	72 weeks (1.5 years)	6 years
Primary outcome measure (verbatim)	(not verbatim) diagnosis of active PTB	incidence of breakdown with bacillary disease or unequivocal radiographic progression during the study period	(not verbatim) Active PTB/ starting treatment for TB (diagnosed bacteriologically, radiographically and clinically)	culture positive tb during treatment or follow up	Deterioration based on diagnosis of TB (diagnosed bacteriologically or radiologically) over follow up period	Sputum-positive within 2 years of follow up	Sputum-positive within 2 years of follow up	"therapeuic efficacy assessed by treatment failure and relapse"	"effective (ness) of the described regimens"	"Breakdown" Not verbatim: radiological or bacteriological deterioration	Breakdown with TB disease	"Incidents of cases with bacillary tuberculosis observed during and after the treatment"	incidence of active TB; clinical / radiographic / bacti	"unfavrouable status" = failure/rx extension, drug changes due to failure) & LTFU & death (all cause)	TB case during 6 year follow up - basis of diagnosis not specified (not verbatim)
Primary outcome: clearly reported?	No	No	No	No	No	No	No	Yes	Yes	No	No	No	No	Yes	No
Primary outcome: time of assessment	5 years	1 year	5 years	3years	6 years	2 years	2 years	5 years	5 years	5 years	5 years	Not reported	5 years	72 weeks	6 years
Definition of relapse (Rx)	smear/culture positive or histological diagnosis (bronch or transbronchial biopsy) after treatment completion	Not reported	culture positive (>10 colonies) in 2 different months in a 3mo period [monthly FU] or 6mo period [3mo FU] culture positive (any no colonies) in 3 different months during a 6mo period single culture positive if immediately retreatment or default??? radiographic/clinical deterioration confirmed by independent HK assesor	Not reported	Not clearly stated	Not reported	Not reported	Clinical and radiological deterioration following therapy with or without bacteriological confirmation Bacteriological relapse = presence of positive sputum culture with 5+ colonies in at least 2 of 3 specimens over a 3m period Radiological response = i) no change. ii) <50% clearing of opacities. iii) >50% clearing. iv) complete clearing. v) deterioration	TB diagnosis after the end of chemotherapy - either bacteriological, radiological or clinical	Not reported	Not reported	Not reported		not reported	TB case (unclear how diagnosis made)
Definition of failure (Rx)	smear/culture positive or histological diagnosis (bronch or transbronchial biopsy) during treatment	Not clearly stated: bacteriologically confirmed diagnosis of PTB or unequivocal radiological progression	Not reported	culture positive tb during treatment or follow up	TB diagnosis based on: Only bacteriological Only radiologcal Both	Sputum-positive within 2 years follow up	Sputum-positive within 2 years follow up	Clinic and radiologic deterioration at 4 months of treatment	TB diagnosis during chemotherapy - either bacteriological, radiological or clinical	Not clearly stated	TB diagnosed (by culture) during chemotherapy or follow up period. Method of classification: confirmed TB case = 2+ positive cultures, irrespective of XR changes. = 1 culture plus XR progression possible TB case = 1 positive culture and no XR change and therapy started unlikely = 1 positive culture plus XR progression due to non TB + negative statement by physician = 1 positive culture, no XR cha…	Positive mycobacterial cultures during follow up period		not reported	TB case (unclear how diagnosis made)
Definition of failure (no Rx)	smear/culture positive or histological diagnosis (bronch or transbronchial biopsy) during follow up	Not clearly stated: bacteriologically confirmed diagnosis of PTB or unequivocal radiological progression	"indicaton to start treatment": one or a combination of the following factors: (1) one or more sputum cultures growing tubercle bacilli, whether from the initial sputum specimens or subsequently; (2) extension of the radiographic lesion; (3) clinical deterioration.	culture positive tb during follow up	TB diagnosis based on: Only bacteriological Only radiologcal Both	Sputum-positive within 2 years follow up	Sputum-positive within 2 years follow up	n/a	n/a	Not clearly stated	TB diagnosed (by culture) during follow up	Positive mycobacterial cultures during follow up period		n/a	TB case (unclear how diagnosis made)
Other outcomes	Not reported			Respiratory outcomes reported other than TB	1. Benefits of treating these persons with H 2. Influence of treatment on the occurrence of TB over next 5 yrs 3. Acceptibility and feasibility	Radiological deterioration consistent with TB Culture conversion at 3/12	Radiological deterioration consistent with TB Culture conversion at 3/12	Intermin outcome as above, other resp diagnoses	Lost to follow up, transfer out, death			Adherance		grade >=3 AE, ADE, bacterial infections, adherence, acceptability	Adherance
Other outcomes: time of assessment	Not reported			Some were followed up for 5 years		24/12 3/12	24/12 3/12	intermin outcome at 30m 60m	60m			Not reported		Presumably 72 weeks	During treatment
Safety outcomes	Not reported					Not stated	Not stated	SAE, death, AE (jaundice, rash, fever, headache)	Adverse reactions		Side effects: Hepatitis in 95 (0.5%) of 20 840 persons receiving isoniazid (2 died from 12H arm, 1 from 52H arm), and 7 (0.1I%) of 6990 persons receiving placebo.	Not reported		as above	Safety outcomes
Safety outcomes: time of assessment	Not reported					Not stated	Not stated	0-60m	60m		5 years	Not reported		presumably 72 weeks	6 years
Notes	The no treatment group was stopped early when it became clear how many progressed to active PTB Admitted to hospital for initial investigations		tested for urine INH "without warning" in SC group before Rx prescribed and after 2/3SHRZ finished some discrepancies in numbers/%, details taken from 60mo paper mostly	Need for numerous samples to confirm culture pos TB (6) Time since TB contact recorded		If patients became culture positive they were allocated 4RHSZ2, 6HSZ2 or 3HSE2/6HS2 Selective chemotherapy group selcted from group I - no treatment. Patients with X-ray lesion <10cm and no Epi risk. TREATMENT GROUPS selectyed from groups II & III X-Ray lesion >10cm, Epi risk + or X-Ray very suggestive of lesion activity OR those with X-Ray lesion >10cm: culture neg	If patients became culture positive they were allocated 4RHSZ2, 6HSZ2 or 3HSE2/6HS2 Selective chemotherapy group selcted from group I - no treatment. Patients with X-ray lesion <10cm and no Epi risk. TREATMENT GROUPS selectyed from groups II & III X-Ray lesion >10cm, Epi risk + or X-Ray very suggestive of lesion activity OR those with X-Ray lesion >10cm: culture neg	Were only able to f/u 70% of patients for 60m due to slow recruitment and had to stop study		Poor adherance mentioned in treatment group	Compliance: (80% of medication taken) 12H 87% 12P 91 24H 78 24P 82 52H 68 52P 69 Fibrotic patients under lifetime monitoring INH urine check 3 monthly	Large LTFU		127 (11%) HIV+	Probably more TB in placebo villages
